# Supplementary material for: How about Levetiracetam in Glioblastoma? An Institutional Experience and Meta-Analysis
Source: Cancers (Basel). 2021 Jul 27;13(15):3770. doi: 10.3390/cancers13153770 (PMC8345097; doi:10.3390/cancers13153770)
Supplement: Supplementary file 1 [file cancers-13-03770-s001.zip]

Archive with 1 entries (1 files):
- cancers-1291759-supplementary.pdf
